# Supplementary material for: Independent Stage Classification for Gastroesophageal Junction Adenocarcinoma
Source: Cancers (Basel). 2023 Oct 25;15(21):5137. doi: 10.3390/cancers15215137 (PMC10650394; doi:10.3390/cancers15215137)
Supplement: Supplementary file 1 [file cancers-15-05137-s001.zip]

Archive with 1 entries (1 files):
- cancers-2563243-supplementary.pdf
